# Supplementary material for: Investigation on the Evolution of Shiga Toxin-Converting Phages Based on Whole Genome Sequencing
Source: Front Microbiol. 2020 Jul 10;11:1472. doi: 10.3389/fmicb.2020.01472 (PMC7366253; doi:10.3389/fmicb.2020.01472)
Supplement: TABLE S1 — Includes the analysis on the presence or absence of the genes with an annotated function found in all the phages’ genomes investigated. [file Table_1.xlsx]

## Sheet: S1
			Phage	Stx	R	Ant	Rz	Rz_1	Bor	HNH Endonuclease	Regulatory prot / maybe KilA protein	putative terminase	P_Small subunit Terminase	P_Large Subunit Terminase	putative integral membrane protein	Major Head protein	P_Portal Prot	P_Portal Prot	Head to tail adaptor	Minor Tail Protein	Major tail protein / N5	Tail assembly protein	Tail protein	tail length tape measure protein / H	Outer membrane porin protein OmpD	minor tail protein	Prohead protease	major capsid protein	Putative sheath terminator protein	gp6-like head-tail connector protein	Tail assemby protein	Tail assemby protein	P_ Tail Fiber	Tail fibre adesine	phage superinfection exclusion protein Cor like protein	Tail tip protein	L phage minor tail protein	P_Tail protein	Tail tip protein 2	Regulatory protein mnt	Antirepressor prot	putative tail component K-like protein	putative tail component	J tip attachment protein	DNA circularization protein N	Tail fiber protein S'		Outer membrane protein	Lom
			933W	stx2a	> 54%	> 46%	> 54%	> 60%	< 43%				> 49%	> 50%			> 52%	> 53%															> 61%																> 46%
			F403	stx2a	> 54%	> 46%	> 54%	> 60%	< 43%				> 49%	> 50%			> 52%	> 53%															> 61%			> 50%												> 41%	> 46%
			F422	stx2a	> 54%	> 46%	> 54%	> 60%	< 43%				> 49%	> 50%			> 52%	> 53%															> 61%			> 50%												> 41%	> 46%
			F451	stx2a	> 54%	> 46%	> 54%	> 60%	< 43%				> 49%	> 50%			> 52%	> 53%															> 61%			> 50%												> 41%	> 46%
			F723	stx2a	> 53%	> 46%	> 53%	> 61%	< 43%				> 49%	> 50%			> 52% *	> 53%															> 61%			> 50%												> 42%	> 46%
			F765	stx2a	> 54%	> 47%	> 53%	> 61%	< 43%				> 49%	> 50%			> 52%	> 53%															> 61%			> 50%												> 42%	> 46%
			Min27	stx2a	> 54%	> 46%	> 54%		< 43%				> 49%	> 50%			> 52%	> 53%															> 61%																> 47%
			Phage_1	stx2a	> 53%	> 46%	> 53%	> 61%	< 43%				> 49%	> 50%			> 52%	> 53%															> 61%																> 46%
			Phage_2	stx2a	> 54%	> 46%	> 54%	> 60%	< 43%				> 49%	> 50%			> 52%	> 53%															> 61%
			P8983	stx2a	> 55%	> 47%	> 51%				> 48%		> 49%	> 50%			> 52%	> 53%															> 58%	> 45%		> 50%													> 46%
			P13363	stx2a	> 55%	> 47%	> 51%						> 49%	> 50%			> 52%	> 53%															> 58%	> 45%															> 46%
			P13771	stx2a	> 53%	> 46%	> 53%				< 43%		> 49%	> 49%			> 52%	> 53%															> 56%	> 45%		> 50%													> 46%
			P13803	stx2a	> 55%	> 47%	> 51%				> 48%		> 49%	> 50%			> 52%	> 53%															> 58%	> 45%		> 50%													> 46%
			P14437	stx2a	> 55%	> 47%	> 51%				> 48%		> 49%	> 50%			> 52%	> 53%															> 59%	> 45%		> 50%													> 46%
			PA5	stx2a	> 54%	> 46%	> 54%		< 43%				> 49%	> 50%			> 52%	> 53%															> 61%	> 49%		> 50%												> 41%	> 46%
			PA8	stx2a	> 54%	> 47%	> 53%		< 43%				> 49%	> 50%			> 52%	> 53%															> 61%	> 49%		> 50%												> 42%	> 46%
			PA27	stx2a	> 54%	> 46%	> 54%		< 43%				> 49%	> 50%			> 52%	> 53%															> 61%	> 49%		> 50%												> 41%	> 46%
			PA28	stx2a	> 53%	> 46%	> 53%		< 43%				> 49%	> 50%			> 52%	> 53%															> 61%	> 51%		> 52%												> 40%	> 46%
			PA45	stx2a	> 54%	> 46%	> 54%		< 43%				> 49%	> 50%			> 52%	> 53%															> 61%	> 49%		> 50%												> 41%	> 46%
			phi_272	stx2a	> 54%	> 47%	> 53%		< 43%				> 49%	> 50%			> 52%	> 53%															> 61%			> 51%												> 42%	> 46%
			phi191	stx2a	> 55%		> 51%				> 48%		> 49%	> 50%			> 52%	> 53%															> 59%	> 45%															> 46%
			phiON-2011	stx2a	> 55%	> 47%	> 51%				> 48%		> 49%	> 50%			> 52%	> 53%															> 58%	> 45%		> 50%												> 41%	> 46%
			Sakai	stx2a	> 54%	> 46%	> 56%						> 49%	> 50%			> 52%	> 53%															> 58%	> 45%		> 50%												> 41%	> 46%
			TL-2011c	stx2a	> 53%				< 43%				> 49%	> 50%			> 52%	> 53%															> 61%																> 46%
			WGPS9	stx2a	> 53%	> 46%	> 53%	> 61%	< 43%				> 49%	> 50%			> 52%	> 53%															> 61%	> 49%		> 50%												> 41%	> 46%
			86	stx2a	> 53%	> 46%	> 53%	> 61%	< 43%				> 49%	> 50%			> 52%	> 53%															> 59%		> 39%	> 51%													> 46%
			2009EL-2050	stx2a	> 53%	> 46%	> 53%		< 43%				> 49%	> 50%			> 52%	> 53%															> 56%																> 46%
			2011c_3493	stx2a	> 55%	> 47%	> 51%						> 49%	> 50%			> 52%	> 53%															> 58%																> 46%
			P12009	stx2a	> 53%	> 46%	> 55%						> 49%	> 50%			> 52%	> 53%															> 61%																> 46%
			Xuzhou21	stx2a	> 54%	> 46%	> 54%		< 43%				> 49%	> 50%			> 52%	> 53%															> 61%																> 46%
			TW14359	stx2c	> 52%		> 51%			> 56%			> 55%	> 58%		> 59%	> 56%		> 59%	> 58%	> 53%	> 57%	> 60%	> 57%		> 58%							> 60%				> 56%		> 56%	< 43%	> 45%	> 58%	> 60%	> 57%					> 57%
			1447	stx2c	> 55%	> 46%	> 56%	>59%		> 56%			> 54%	> 57%		> 59%	> 56%	> 57%	> 59%	> 58%	> 53%	> 57%	> 60%	> 57%		> 58%											> 59%					> 58%	> 60%	> 58%					> 56%
			1717	stx2c	> 52%		> 51%			> 57%	> 48%		> 54%			> 60%	> 56%	> 56%	> 59%	> 58%	> 52%	> 57%	> 60%	> 57%		> 57%											> 58%				> 45%	> 59%	> 60%	> 57%					> 55%
			2851	stx2c	> 52%		> 51%			> 56%	> 48%		> 55%	> 58%		> 60%	> 57%		> 59%	> 58%	> 55%	> 58%	> 60%	> 57%	> 58%	> 56%															> 44%	> 58%	> 60%	> 57%					> 56%
			F349	stx2c	> 52%		> 51%	> 53%		> 57%			> 54%			> 60%	> 56%		> 59%	> 58%	> 53%	> 57%	> 60%	> 57%		> 57%											> 58%				> 44%	> 58%	> 60%	> 57%					> 55%
			WGPS2	stx2c	> 55%	> 46%	> 56%	> 59%		> 56%			> 54%	> 57%		> 60%	> 57%		> 59%	> 58%	> 53%	> 57%	> 60%	> 57%		> 57%											> 59%					> 58%	> 60%	> 58%					> 56%
			WGPS4	stx2c	> 51%		> 51%	> 53%		> 57%			> 54%	> 58%		> 60%	> 56%		> 59%	> 58%	> 52%	> 57%	> 60%	> 57%		> 56%											> 58%				> 44%	> 58%	> 60%	> 57%					> 55%
			WGPS6	stx2c	> 51%		> 51%	> 53%		> 57%			> 55%	> 58%		> 60%	> 57%		> 59%	> 58%	> 54%	> 58%	> 60%	> 57%		> 56%											> 58%			> 47%	> 45%	> 58%	> 60%	> 57%					> 56%
			WGPS8	stx2c	> 52%		> 51%	> 53%		> 57%			> 55%	> 58%		> 60%	> 56%		> 58%	> 58%	> 52%	> 57%	> 60%	> 57%		> 56%											> 58%				> 44%	> 59%	> 60%	> 57%					> 56%
			62	stx2c	> 53%	> 45%	> 51%			> 55%			> 55%	> 58%		> 60%	> 57%		> 58%	> 58%	> 54%	> 58%	> 59%	> 57%	> 45%												> 58%							> 59%		> 55%	> 56%
			63	stx2c	> 53%	> 45%	> 51%			> 55%			> 55%	> 58%		> 60%	> 57%		> 58%	> 58%	> 54%	> 58%	> 59%	> 57%	> 45%												> 58%							> 59%		> 55%	> 56%
			72	stx2c	> 54%	> 45%	> 50%			> 55%			> 55%	> 58%		> 60%	> 57%		> 58%	> 58%	> 53%	> 58%	> 59%	> 57%	> 45%												> 58%							> 59%		> 57%	> 55%
			148	stx2e	> 55%										> 59%												> 50%	> 52%	> 52%								> 54%	> 52%							> 54%		> 46%
			P27	stx2e	> 55%							> 49%			> 59%		> 54%										> 51%	> 52%									> 54%	> 52%							> 54%		> 46%
			12_246M	stx2e	> 53%
			2236	stx2d	> 54%	> 45%	> 50%
			2591	stx2d
			2595	stx2d	> 56%
			2861	stx2d	> 55%		> 56%							> 57%										> 59%							> 50%	> 57%					> 59%	> 50%						> 58%		> 59%	> 54%
			phi467	stx2f	> 51%		> 54%			> 53%			> 54%	> 52%			> 56%				> 50%	> 51%		> 53%			> 54%	> 55%		> 47%							> 55%	> 49%
					R	Ant	Rz	Rz_1	Bor	HNH Endonuclease	Regulatory prot / maybe KilA protein	putative terminase	P_Small subunit Terminase	P_Large Subunit Terminase	putative integral membrane protein	Major Head protein	P_Portal Prot	P_Portal Prot	Head to tail adaptor	Minor Tail Protein	Major tail protein / N5	Tail assembly protein	Tail protein	tail length tape measure protein / H	Outer membrane porin protein OmpD	minor tail protein	Prohead protease	major capsid protein	Putative sheath terminator protein	gp6-like head-tail connector protein	Tail assemby protein	Tail assemby protein	P_ Tail Fiber	Tail fibre adesine	phage superinfection exclusion protein Cor like protein	Tail tip protein	L phage minor tail protein	P_Tail protein	Tail tip protein 2	Regulatory protein mnt	Antirepressor prot	putative tail component K-like protein	putative tail component	J tip attachment protein	DNA circularization protein N	Tail fiber protein S'	Tail fiber assembly protein U'	Outer membrane protein	Lom
			Genes GC %
			Gene orientation
			>	<
				No ORF with this annotation found in this genome
			Table S1. Presence, orientation and GC content (%) of all the genes with an annotated function found in all the phage genomes. The presence of a gene in the genome of each phage is indicated by the green colour, the absence by the red.
[truncated: 100 more columns]
